# Supplementary material for: Public surface disinfection every 2 hours can reduce the infection risk of norovirus in airports up to 83%
Source: PLoS Comput Biol. 2024 Dec 5;20(12):e1012561. doi: 10.1371/journal.pcbi.1012561 (PMC11620375; doi:10.1371/journal.pcbi.1012561)
Supplement: S1 Data — (XLSX) [file pcbi.1012561.s008.xlsx]

## Sheet: Sheet1
Fig 1. Virus load transferred from surfaces to hands (genomic copies-Log10)
Manual check-in area			Self-service check-in area			Escalator			Restaurant			Charging area			Shopping area			Waiting area			Boarding area			Baggage claim area
Body	Left hand	6.32478	Body	Left hand	6.23566	Body	Right hand	5.9237	Body	Face	6.63214	Body	Right hand	6.76188	Body	Neck	6.44535	Body	Right hand	6.75485	Body	Right hand	6.72586	Body	Left hand	6.67479
Body	Face	5.93325	Body	Right hand	5.93849	Body	Left hand	5.75483	Body	Right hand	6.44787	Body	Face	6.55442	Body	Face	6.17886	Body	Face	6.4935	Body	Left hand	6.7043	Body	Right hand	6.41976
Private surface	Mobile phone	7.48008	Body	Face	4.33129	Body	Body trunk	2.94652	Private surface	Mobile phone	7.74645	Body	Left hand	6.38258	Body	Left hand	5.95358	Body	Left hand	6.29983	Body	Face	4.21043	Body	Face	4.30092
Private surface	ID card	6.82949	Private surface	ID card	7.54552	Body	Face	0.742563	Private surface	Cup	6.73328	Private surface	Mobile phone	7.84505	Body	Right hand	5.11094	Body	Neck	5.69545	Private surface	Mobile phone	6.35615	Private surface	Mobile phone	7.5678
Private surface	Luggage	6.50648	Private surface	Mobile phone	7.2521	Private surface	Mobile phone	4.22657	Private surface	Glasses	6.2887	Private surface	Backpack	6.31981	Private surface	Mobile phone	7.65184	Private surface	Mobile phone	7.69763	Private surface	Boarding pass	5.97757	Private surface	Backpack	7.22393
Private surface	Backpack	6.22384	Private surface	Luggage	6.11727	Private surface	Boarding pass	3.35763	Private surface	Tissue	6.27182	Private surface	Data line	6.08367	Private surface	Reticule	6.43336	Private surface	Backpack	5.95893	Private surface	Backpack	5.18391	Private surface	Luggage	6.9331
Private surface	Boarding pass	6.17275	Private surface	Backpack	5.84067	Private surface	Luggage	1.5978	Private surface	Chopstick	6.25724	Private surface	Glasses	5.7653	Private surface	Luggage	5.34941	Private surface	Cup	5.48643	Private surface	Luggage	5.17352	Private surface	Coat	5.59678
Public surface	Check-in counter	7.00622	Private surface	Boarding pass	5.08927	Private surface	Backpack	1.45103	Private surface	Backpack	6.25414	Private surface	Tissue	5.15934	Private surface	Backpack	4.95713	Private surface	Glasses	5.44918	Private surface	ID card	4.89954	Private surface	Signboard	5.03997
Public surface	Trolley	6.0167	Public surface	Machine screen	8.05123	Public surface	Escalator handrail	5.84319	Public surface	Restaurant table	6.95627	Private surface	Cup	5.04692	Public surface	Commodities	7.0746	Private surface	Reticule	5.4458	Private surface	Reticule	4.36768	Private surface	Reticule	4.53864
Public surface	Pen	5.85415	Public surface	Machine	7.30475	Public surface	Escalator glass	2.351	Public surface	Order screen	6.70423	Public surface	Table	6.90352	Public surface	Counter	6.67797	Public surface	Chair	5.43052	Public surface	Trolley	4.03957	Public surface	Trolley	6.47947
Fig 2. Daily risk of infection in different areas of the airport (Log10)										Fig 3. Daily number of infections in different areas of the airport
Manual check-in area	Self-service check-in area	Escalator	Restaurant	Charging area	Shopping area	Waiting area	Boarding area	Baggage claim area		Manual check-in area	Self-service check-in area	Escalator	Restaurant	Charging area	Shopping area	Waiting area	Boarding area	Baggage claim area
-4.3676	-4.63719	-5.50911	-3.98418	-4.18869	-4.26867	-5.51463		-5.20457		1.34889	0.820918	0.202625	5.34211	3.33581	2.79118	0.204075	0	0.404459
-4.82875	-4.66543		-4.49851	-4.56972	-4.15555	-5.80543		-6.11466		0.466468	0.769245	0	1.63447	1.3873	3.62163	0.104469	0	0.0497487
-4.51991	-4.82286		-3.88345	-4.40202	-4.16216	-5.51775	-6.53593	-6.8572		0.949866	0.535347	0	6.73655	2.04111	3.567	0.202613	0.0195196	0.009
-4.23216	-4.70936	-5.40898	-3.89648	-4.36949	-4.36429	-5.63959		-7.03942		1.84254	0.695239	0.255169	6.53745	2.19989	2.23957	0.153045	0	0.00591585
-4.18837	-4.50876	-5.72964	-3.61474	-4.59102	-4.93079	-5.47087		-5.4526		2.03797	1.10341	0.121945	12.5069	1.3209	0.607678	0.225705	0	0.228478
-4.20275	-4.60807		-3.66226	-3.72958	-4.34764	-5.21683	-6.40471	-5.20934		1.97161	0.877849	0	11.2106	9.60094	2.3271	0.405122	0.0264052	0.400034
-4.76518	-4.41061		-4.28938	-4.06861	-4.45056	-5.40722		-5.5416		0.539993	1.38318	0	2.64554	4.39823	1.83612	0.261332	0	0.186142
-3.84846	-4.65126		-4.45362	-4.7394	-4.79673	-5.19924		-5.3349		4.45769	0.79475	0	1.81247	0.938616	0.827417	0.421869	0	0.299603
-4.67643	-4.38557		-3.93214	-4.5647	-4.45342	-5.96288		-6.19341		0.662425	1.4653	0	6.02217	1.40342	1.82407	0.0727009	0	0.0414986
-4.76568	-4.70007	-5.44323	-3.83438	-4.00398	-4.359	-5.57425		-5.44959		0.539378	0.710268	0.235814	7.54233	5.10393	2.26704	0.177896	0	0.230068
-4.46197	-4.58046	-5.34497	-3.71353	-4.32808	-4.50181	-5.74565	-6.49864	-4.97031		1.08542	0.935469	0.29569	9.96234	2.41999	1.63172	0.119886	0.0212694	0.693632
-4.16585	-4.49431		-3.98562	-4.83985	-4.31409	-6.19423	-6.71319	-6.75322		2.14647	1.14073	0	5.32441	0.744806	2.514	0.0426757	0.0129779	0.0114345
-4.50157	-4.66418		-4.45165	-4.55124	-4.37658	-5.62074	-6.80366	-5.38304		0.990829	0.77146	0	1.82069	1.4476	2.17711	0.159835	0.0105376	0.268164
-3.81203	-4.60444		-4.25825	-4.72644	-4.08364	-5.30971	-7.05091	-6.09511		4.84779	0.885218	0	2.84208	0.967049	4.2738	0.327116	0.00596338	0.0520393
-4.63789	-4.46526		-4.04681	-3.65906	-4.2443	-5.43255	-7.17259	-6.52375		0.72391	1.21964	0	4.62468	11.2934	2.95225	0.246528	0.00450618	0.0193952
-3.94636	-4.45342	-5.37942	-4.119	-3.66291	-4.16398	-5.58832	-7.3085	-5.77833		3.55805	1.25335	0.273141	3.91638	11.1938	3.55204	0.172226	0.0032953	0.107922
-3.83208	-4.46224		-4.31623	-3.67328	-4.46493	-5.35132	-5.67475			4.62901	1.22817	0	2.48691	10.9298	1.77633	0.297231	0.141791	0
-4.64217	-4.40749	-5.49617	-4.38364	-3.84751	-4.28487	-6.03501	-7.77382	-5.94339		0.716804	1.39315	0.208755	2.12937	7.31783	2.68897	0.0615745	0.00112869	0.0737997
-4.46431	-4.76837		-4.16458	-4.19482	-4.21408	-5.55753	-7.64581	-6.873		1.0796	0.606907	0	3.52626	3.28906	3.165	0.184877	0.00151561	0.00867847
-4.15788	-4.63296		-3.69226	-4.43827	-4.21128	-5.35601	-5.73124	-7.00718		2.18622	0.828956	0	10.4623	1.87769	3.18551	0.294037	0.124496	0.00637185
-5.5522	-4.49629		-4.45837	-3.88801	-4.16088	-5.76775	-8.237	-6.25644		0.0881801	1.13555	0	1.79275	6.66624	3.5775	0.113936	0.000388505	0.0358925
-4.78827	-4.31234	-5.3834	-4.52474	-3.84372	-4.01679	-5.68343	-8.2799	-5.38966		0.512042	1.73443	0.270647	1.53868	7.38198	4.98509	0.138353	0.000351963	0.264108
-3.93198	-4.78165		-4.49523	-4.42801	-4.64826	-5.59523	-8.29593	-4.7345		3.67783	0.588636	0	1.64687	1.92258	1.16466	0.169507	0.000339209	1.19383
-4.29968	-4.47976	-5.77014	-4.52279	-3.92119	-4.23946	-5.37522	-8.484	-6.72368		1.57723	1.17959	0.111088	1.54561	6.17588	2.98539	0.281319	0.00021999	0.0122393
-4.42014	-4.43606	-5.6052	-4.03828	-3.90556	-4.03951	-5.28009	-5.45642	-7.99483		1.19518	1.30448	0.162407	4.71638	6.4022	4.73095	0.350209	0.234413	0.000655553
-4.44387	-4.33928		-4.79687	-4.93361	-3.9048	-5.19217	-8.92635	-6.29756		1.13162	1.63009	0	0.822284	0.600171	6.4515	0.428791	7.94423e-05	0.0326495
-4.0275	-4.35582		-4.19075	-4.47571	-4.3627	-5.65216	-8.92224	-6.06858		2.95172	1.56918	0	3.32003	1.72259	2.24781	0.148682	8.0197e-05	0.0553173
-3.82913	-4.49128	-5.88793	-4.0334	-4.00469	-4.74587	-5.39841	-8.97902	-6.64794		4.66061	1.14871	0.0846978	4.76972	5.09566	0.930218	0.26669	7.03692e-05	0.0145714
-4.23515	-4.86129	-5.83274	-4.12146	-4.31543	-4.60147	-5.49342	-9.18464	-6.04841		1.82988	0.490011	0.0961752	3.89434	2.49148	1.29713	0.214288	4.38282e-05	0.0579475
-4.87249	-4.67064		-3.84697	-4.1329	-4.10787	-5.60301	-7.35897	-6.4792		0.421776	0.760068	0	7.32688	3.79309	4.04193	0.166495	0.00293381	0.0214902
-4.50708	-4.53236		-4.04564	-4	-4.61371	-6.01503	-9.52846	-6.85013		0.978347	1.04503	0	4.63711	5.15103	1.2611	0.0644745	1.98583e-05	0.00914766
-3.80671	-4.75259	-5.60596	-4.80176	-3.69317	-4.49472	-5.75225	-9.61814	-5.89651		4.90757	0.629361	0.162123	0.813068	10.4404	1.6586	0.118076	1.61534e-05	0.0822113
-3.90426	-4.56187		-3.89458	-4.41318	-4.20661	-5.57005	-9.81221	-6.29575		3.92025	0.976384	0	6.56614	1.98932	3.21995	0.179625	1.0332e-05	0.032786
-4.07186	-4.42623	-5.63486	-3.80482	-3.9882	-4.54454	-5.35922	-9.89952			2.6651	1.33432	0.151685	8.07363	5.29285	1.47882	0.291875	8.45037e-06	0
-4.43808	-4.66203		-3.98444	-4.20779	-5.2191	-6.37595	-9.90291	-4.77854		1.14681	0.775296	0	5.33893	3.19228	0.312863	0.0280843	8.38481e-06	1.07869
-4.4223	-4.65293		-3.98558	-4.34834	-4.27944	-5.48979	-10.2928	-5.20521		1.18924	0.79171	0	5.32482	2.30968	2.72284	0.216084	3.41661e-06	0.40386
-3.80449	-4.52567	-6.66424	-4.14646	-5.28364	-4.57247	-5.62455	-10.315	-6.452		4.93268	1.06127	0.0141764	3.67647	0.268071	1.38673	0.158439	3.24639e-06	0.0228793
-4.32625	-4.51846		-4.03698	-4.38237	-4.03654	-5.47325	-10.5816	-5.75272		1.48363	1.07902	0	4.73056	2.1356	4.7634	0.224475	1.75728e-06	0.114477
-4.36667	-4.3857	-5.88866	-3.90541	-4.32607	-4.47947	-5.8032	-10.625	-5.94011		1.35176	1.46485	0.0845566	6.40443	2.43121	1.71787	0.105005	1.58984e-06	0.074359
-3.74543	-4.6176		-4.31058	-3.87902	-4.35495	-5.47662	-7.41781			5.6512	0.858795	0	2.51947	6.80571	2.28826	0.222737	0.00256208	0
-3.91657	-4.83175		-4.24982	-4.06758	-4.13495	-5.64968	-10.9344	-5.68211		3.81064	0.524494	0	2.89784	4.40871	3.79756	0.149533	7.79901e-07	0.134689
-3.88285	-4.64458	-5.64037	-3.96006	-4.90291	-4.13624	-5.70361	-11.0304	-5.16996		4.11831	0.807071	0.149774	5.64709	0.644139	3.78637	0.132069	6.25114e-07	0.438012
-5.06545	-4.53004		-4.39139	-4.59577	-4.55791	-5.50823	-11.22	-5.11605		0.270469	1.05065	0	2.0917	1.30654	1.434	0.207104	4.03975e-07	0.495897
-4.04541	-4.59592		-4.29157	-3.79299	-4.28407	-5.8793	-7.16041	-6.59223		2.83246	0.90276	0	2.63218	8.29655	2.69397	0.0881276	0.00463439	0.0165656
-3.72379	-4.51211		-3.78639	-4.37488	-4.21034	-5.45895	-11.6199	-5.29555		5.93994	1.09492	0	8.42372	2.17275	3.19237	0.231989	1.60892e-07	0.32801
-3.73092	-4.50571	-5.72023	-4.23602	-4.43398	-4.16826	-5.85043	-11.6902	-5.76441		5.84319	1.11117	0.124616	2.99136	1.89633	3.51723	0.0941854	1.3683e-07	0.111438
-3.83361	-4.9776	-5.50462	-4.3083	-4.58253	-4.58904	-5.67711	-10.3943	-6.38119		4.61281	0.374878	0.20473	2.53272	1.34698	1.33481	0.140379	2.7043e-06	0.0269309
-3.74165	-4.51526		-3.90356	-4.48651	-4.65259	-5.49245	-12.066	-6.05595		5.70057	1.087	0	6.43175	1.68027	1.1531	0.214767	5.75981e-08	0.0569504
-4.06051	-4.58916		-4.22774	-4.43117	-4.6179	-5.69045	-6.98465	-5.97362		2.73565	0.916918	0	3.04892	1.90864	1.24898	0.136133	0.00694625	0.0688376
-4.52008	-4.43833	-5.90932	-3.7237	-4.7383	-4.41032	-5.66809	-5.49291	-7.67246		0.949503	1.29766	0.0806278	9.73165	0.941001	2.01438	0.143325	0.215521	0.00137716
-4.21004	-4.25675		-3.89321	-3.91009	-4.45531	-5.67204	-12.5882	-5.6623		1.93878	1.97128	0	6.58681	6.33574	1.81614	0.142028	1.73057e-08	0.140976
-3.80347	-4.46987		-4.25171	-4.50999	-4.22803	-5.592	-6.50683			4.94429	1.20677	0	2.88519	1.59183	3.06498	0.170772	0.020872	0
-4.91096	-4.52105		-4.63094	-4.68945	-4.39384	-6.00341	-12.8865	-6.24103		0.386023	1.07262	0	1.20489	1.05303	2.09226	0.0662221	8.70782e-09	0.0371886
-4.43243	-4.4666		-3.89919	-3.96517	-4.30037	-5.68019	-6.91009	-7.23476		1.16182	1.2159	0	6.49676	5.58106	2.59473	0.139386	0.00824724	0.00377297
-3.87291	-4.58287		-3.76972	-4.16261	-4.28652	-5.90277	-8.46166	-6.42718		4.21367	0.930302	0	8.75318	3.54225	2.67877	0.0834912	0.000231598	0.0242246
-4.63086	-4.72767	-6.14868	-3.86693	-4.42157	-4.68815	-5.57646	-8.57634	-5.9016		0.735714	0.666542	0.0464647	6.9977	1.95126	1.06245	0.176992	0.000177853	0.0812528
-3.89105	-4.25369		-4.00132	-4.28279	-4.92516	-5.50072	-8.68439	-4.92107		4.0413	1.9852	0	5.1354	2.68595	0.615594	0.210716	0.000138679	0.776903
-4.10919	-4.71337		-3.94833	-3.80442	-4.22804	-5.8569	-8.89894	-6.78998		2.44559	0.688848	0	5.80177	8.08102	3.06488	0.0927922	8.46177e-05	0.0105067
-3.85983	-4.45433		-3.99163	-4.02517	-4.44081	-5.94344	-9.00889	-5.83642		4.34252	1.25074	0	5.2512	4.8609	1.87779	0.0760288	6.56921e-05	0.094411
-4.22181	-4.50548		-3.76488	-4.29703	-4.20104	-5.42188	-9.21168	-5.21316		1.88696	1.11177	0	8.8514	2.59929	3.26148	0.252659	4.11826e-05	0.396533
-4.44092	-4.72242		-4.40108	-3.9773	-4.31699	-5.41884	-6.98935	-5.86484		1.13932	0.674634	0	2.04555	5.42731	2.4973	0.254433	0.0068714	0.0884311
-3.99522	-4.54176	-5.49199	-4.15896	-3.65985	-4.33847	-5.31773	-9.36527	-5.47875		3.17943	1.02266	0.210771	3.57217	11.2729	2.37676	0.321135	2.89152e-05	0.215125
-4.0591	-4.49039		-4.10825	-4.73004	-4.17909	-5.47144	-9.52688	-6.47072		2.74456	1.15106	0	4.01457	0.959065	3.43061	0.225409	1.99305e-05	0.021914
-4.17398	-4.72266		-3.7511	-3.95652	-5.04581	-6.25454	-9.7541	-5.37293		2.10666	0.674275	0	9.13675	5.69338	0.466281	0.0371427	1.18112e-05	0.274483
-4.1617	-4.47188	-5.81951	-4.01448	-3.79203	-4.01572	-5.57867	-9.85015	-6.29548		2.16707	1.20121	0.0991513	4.98209	8.31497	4.99731	0.176094	9.46781e-06	0.0328066
-3.8589	-4.52721	-5.69858	-4.15997	-4.70759	-4.50241	-5.73596	-10.1223	-4.9119		4.35187	1.0575	0.130987	3.56389	1.00996	1.62949	0.12259	5.05897e-06	0.793481
-4.10334	-4.6416		-4.20606	-4.43818	-4.42419	-5.82496	-10.1026	-5.34622		2.47872	0.812638	0	3.20499	1.87805	1.95103	0.0998757	5.29368e-06	0.29189
-5.06936	-4.61143	-5.36754	-4.38193	-4.10664	-4.41096	-5.39096	-5.97806	-5.89255		0.268048	0.871091	0.280715	2.13775	4.02953	2.01138	0.271306	0.0705235	0.0829639
-5.12506	-4.41262		-4.07993	-5.08527	-4.11844	-5.55198	-7.902	-5.65885		0.235784	1.37681	0	4.28511	0.423272	3.94475	0.187254	0.000840235	0.142098
-3.81853	-4.45067		-4.18833	-3.87378	-4.31762	-5.44849	-10.6823	-5.05455		4.7757	1.26132	0	3.33859	6.88823	2.49364	0.237641	1.39335e-06	0.571338
-3.72724	-4.55525		-4.07694	-4.08386	-4.50785	-6.28146	-7.1491	-5.78295		5.89296	0.991382	0	4.31473	4.24645	1.60919	0.0349104	0.00475666	0.106781
-4.28906	-4.48852		-3.86343	-3.86302	-4.28224	-5.47505	-11.1264	-4.88641		1.61625	1.15603	0	7.05442	7.06104	2.70531	0.223545	5.01188e-07	0.84145
-4.16347	-4.74219	-5.666	-4.06048	-4.44217	-3.96449	-5.39282	-6.11383	-5.68429		2.15823	0.644615	0.14119	4.48135	1.86087	5.62304	0.270143	0.0515904	0.134015
-4.30934	-4.68868		-4.13841	-4.6727	-4.09333	-5.45839	-7.85262	-6.67435		1.54253	0.729147	0	3.74523	1.09443	4.17951	0.232288	0.000941413	0.0137117
-4.09404	-4.72047		-3.98159	-4.4224	-4.84724	-5.69544	-11.4837	-5.43163		2.53242	0.677677	0	5.37397	1.94756	0.736579	0.134579	2.20117e-07	0.239779
-3.98524	-4.58928	-5.10853	-4.07899	-3.89915	-4.40232	-5.55657	-11.5428	-5.01315		3.25336	0.916664	0.509658	4.29436	6.49739	2.05183	0.185286	1.92133e-07	0.628476
-4.11082	-4.62229		-4.64231	-3.87429	-4.41189	-5.64799	-11.6485	-8.09598		2.4364	0.849579	0	1.17377	6.88016	2.00711	0.150114	1.50619e-07	0.000519354
-5.22535	-4.53087	-5.51663	-4.11336	-4.60458	-4.18084	-5.6181	-11.7529	-5.27166		0.187165	1.04863	0.199146	3.96759	1.2803	3.41678	0.160812	1.1845e-07	0.346563
-3.87304	-4.48756		-4.80199	-4.4865	-4.28759	-5.3217	-12.0415	-5.18056		4.21247	1.15859	0	0.812645	1.68032	2.67217	0.31821	6.09432e-08	0.42745
-4.79067	-4.75419		-4.01331	-4.06443	-4.19286	-5.9559	-12.0988	-6.60437		0.509212	0.627049	0	4.99546	4.4408	3.32352	0.0738782	5.34106e-08	0.016109
-4.45157	-4.54897		-4.38985	-4.07713	-4.0627	-5.35596	-12.2716	-6.1302		1.11174	1.00583	0	2.09913	4.31282	4.485	0.294071	3.58758e-08	0.048
-3.7934	-4.99331	-5.62101	-4.32538	-4.25014	-4.1437	-5.59612	-12.5116	-6.17971		5.0603	0.361566	0.156599	2.43504	2.89567	3.72182	0.169157	2.06426e-08	0.0428283
-5.09604	-4.47242		-3.93454	-4.07336	-4.19218	-5.3656	-12.4859	-7.37148		0.252078	1.19972	0	5.98896	4.35042	3.3287	0.287619	2.19021e-08	0.00275401
-4.05677	-4.61421	-5.77544	-3.83045	-4.96079	-3.94982	-5.72626	-12.6651	-5.01491		2.7593	0.86553	0.109739	7.61089	0.563768	5.81616	0.12536	1.44986e-08	0.62594
-4.07234	-4.4329		-3.62511	-4.03046	-3.95545	-5.0271	-6.29857	-5.80138		2.66213	1.31399	0	12.2117	4.80208	5.74124	0.627068	0.0337152	0.102345
-4.01719	-4.87138		-4.35915	-4.13692	-4.06971	-5.40735	-12.9293	-6.23278		3.02262	0.478758	0	2.2529	3.7581	4.4131	0.261257	7.89037e-09	0.0379017
-4.38571	-4.67486		-4.44415	-4.54416	-4.09234	-5.59766	-13.3677	-5.12026		1.29378	0.752712	0	1.85242	1.4714	4.18906	0.16856	2.87533e-09	0.491111
-3.90053	-4.45708		-4.27414	-4.10812	-4.44963	-5.05737	-6.69714	-6.06918		3.95402	1.24285	0	2.73996	4.01574	1.84006	0.584847	0.0134666	0.0552404
-4.16496	-5.0511		-4.3691	-3.84507	-4.53094	-5.77377	-9.73228	-5.33212		2.15086	0.316517	0	2.20184	7.35901	1.52586	0.112369	1.242e-05	0.301522
-4.29241	-4.83925		-3.92858	-3.81798	-4.2056	-5.21644	-9.93956	-6.32151		1.60384	0.515513	0	6.07168	7.83275	3.22745	0.405481	7.70614e-06	0.030898
-3.88942	-4.34773	-6.03955	-4.09914	-4.88578	-4.42889	-5.61932	-10.2396	-5.52664		4.05647	1.59869	0.0597388	4.09965	0.67006	1.93003	0.16036	3.86186e-06	0.192666
-3.89013	-4.66933		-3.94575	-4.21258	-4.40735	-5.44685	-10.1643	-6.59114		4.04991	0.762371	0	5.83634	3.15725	2.02817	0.23854	4.59269e-06	0.0166073
-3.89309	-4.51157		-4.13768	-4.33715	-4.24743	-5.75332	-10.3504	-5.49016		4.02234	1.09628	0	3.75151	2.36995	2.93107	0.117785	2.99244e-06	0.209549
-4.26839	-5.24429		-5.09639	-4.26067	-4.59629	-5.22624	-5.86254	-5.91831		1.69506	0.202865	0	0.412568	2.82633	1.31271	0.396438	0.0920146	0.078186
-4.57373	-4.61466	-5.61065	-4.05436	-4.11142	-4.12026	-5.63361	-10.5659	-4.71486		0.839157	0.864633	0.160383	4.54498	3.98538	3.92823	0.155169	1.8217e-06	1.24906
-3.77286	-4.44731		-4.09611	-4.80775	-4.24401	-5.39689	-10.82	-6.67606		5.30536	1.27111	0	4.12836	0.801931	2.95426	0.267625	1.01487e-06	0.0136579
-4.43598	-4.59492	-6.01859	-3.76454	-4.60336	-4.13665	-5.67149	-7.56353	-5.70491		1.15238	0.904853	0.0626925	8.85835	1.28389	3.78278	0.142208	0.00183176	0.127801
-4.60776	-4.55379		-4.67495	-3.73765	-4.21344	-5.32607	-11.2408	-5.35121		0.775905	0.994718	0	1.08877	9.4242	3.16973	0.315023	3.85121e-07	0.288555
-3.9828	-4.43891	-5.36345	-4.46862	-4.56811	-4.42396	-5.2267	-7.68477	-6.45184		3.27165	1.29593	0.283372	1.75094	1.39244	1.95206	0.396015	0.00138559	0.0228877
-4.01594	-4.54354		-4.04377	-4.66719	-4.43563	-6.6147	-11.4527	-5.46871		3.03134	1.01848	0	4.65713	1.1084	1.90031	0.0162074	2.36413e-07	0.220156

## Sheet: Hand washing & Surface disinfec
Fig 4. Reduction rate of infection risk by hand washing and public surface disinfection(%)
Manual check-in									Self-service check-in area									Escalator									Restaurant									Charging area									Shopping area
Hand washing/Public disinfectionfrequency(times/h)									Hand washing/Public disinfectionfrequency(times/h)									Hand washing/Public disinfectionfrequency(times/h)									Hand washing/Public disinfectionfrequency(times/h)									Hand washing/Public disinfectionfrequency(times/h)									Hand washing/Public disinfectionfrequency(times/h)
0.2	0.2	0.5	0.5	1	1	2	2		0.2	0.2	0.5	0.5	1	1	2	2		0.2	0.2	0.5	0.5	1	1	2	2		0.2	0.2	0.5	0.5	1	1	2	2		0.2	0.2	0.5	0.5	1	1	2	2		0.2	0.2	0.5	0.5	1
0.0543806	48.1599	0.57818	92.9469	1.18819	99.988	3.56405	100		9.60707e-05	1.01142	1.17457	26.9594	1.17748	98.1975	2.98391	99.9998		0	58.1885	0	90.9459	0	99.9972	4.8719	100		0.217996	35.0547	0.831407	93.6629	1.26604	98.9421	2.69355	98.9468		0.687551	41.0092	0.35704	94.6022	1.25112	98.7491	2.93734	98.7742		0.0941137	10.3668	0.57086	86.705	0.786874
0.114015	41.1547	0.583641	97.2321	0.98934	99.998	2.22318	100		2.52117e-06	0.00104776	0.863972	7.11952	0.897173	82.3632	3.22044	82.8981		0	65.1092	0	99.9936	0	100	5.92685e-05	100		0.104672	42.1604	0.345607	90.6009	0.773867	99.2878	3.03784	99.2922		0.274097	37.8825	0.570515	97.1429	2.19806	98.6543	4.07248	98.667		0.923833	21.8615	0.478685	88.1022	1.57832
0.111015	40.5783	1.1559	91.3796	1.69456	96.6438	5.93936	96.652		0.0025498	2.20218	0.0218808	78.0744	0.431798	98.7727	1.97973	100		0.0807382	50.178	0.0807382	99.9789	0.0807382	100	4.09349	100		0.195054	36.7034	0.603744	88.8068	1.26937	98.8452	4.86077	98.8778		0.236987	41.3011	0.634348	97.9798	1.51939	99.1109	3.20193	99.1271		0.27479	16.2885	0.472028	82.5435	1.01191
0.0772753	42.5977	0.841869	95.9862	1.00279	97.1064	3.80826	97.1193		0.00115296	1.5946	2.37838	15.8194	2.90275	97.9058	4.71097	99.9998		0.00194473	46.5947	0	99.9898	0.00194473	100	0.00230023	100		0.180647	33.9395	0.961365	93.1512	1.68008	98.1533	3.60404	98.519		0.326496	36.5035	0.680409	95.0201	1.32318	98.2233	3.75664	98.5959		0.270751	26.7234	0.625226	92.3363	1.21734
0.303185	45.9426	1.3531	96.3933	2.44896	99.997	4.10396	100		0.000181929	0.0167047	2.44726	1.94262	2.49246	87.912	3.02108	88.4317		0	38.4951	0	99.9834	0	100	0.00134215	100		0.151023	24.8507	1.07648	91.7857	1.96321	99.0917	4.80252	99.1153		1.00701	26.7835	0.718638	93.8249	2.17528	95.5162	5.79718	95.5492		0.06597	6.32377	0.284973	89.3406	1.28807
0.882152	49.7637	1.39495	92.9817	2.73374	97.9925	3.92336	98.0061		0.00597109	3.44472	1.20151	21.4775	1.25091	97.7458	3.26687	99.9998		3.45617e-06	82.0685	0	99.9963	3.45617e-06	100	11.0581	100		0.14523	43.8035	0.789324	90.2187	1.34612	98.1091	2.56079	99.0318		0.312678	19.0941	0.823817	95.6357	1.56811	99.9993	5.33891	100		0.105428	22.273	0.482761	95.6607	0.906413
0.398773	26.2106	0.30165	99.9547	1.68413	100	2.51068	100		0.000156997	0.00553807	0.681568	26.9723	0.695415	85.0643	1.24092	85.1746		3.52374e-05	53.5787	0	94.18	0.0324151	99.9984	0.032418	100		0.141877	32.9027	0.762835	92.5179	1.31975	97.2154	2.66813	98.4704		0.201272	23.5205	0.627149	95.2789	1.37253	98.4323	2.87835	98.8899		0.0689896	7.90338	0.540041	88.8483	1.03875
0.100984	26.8186	0.439295	93.6209	1.29603	96.2521	2.27146	96.2577		0.000549973	0.0398492	0.321869	1.86183	1.42529	34.4222	2.61268	86.266		0	57.5569	0	99.9896	1.97435	100	1.97435	100		0.048469	52.8334	0.490153	88.1775	1.07374	98.9743	2.39754	99.0351		0.690842	25.6689	0.550403	92.3331	1.60589	96.9773	3.90848	97.0028		0.152596	13.5728	0.489892	92.2904	0.945029
0.115633	38.9662	0.367595	94.5365	1.78912	97.2881	2.75914	97.2939		0.00270604	0.509496	0.922803	3.37578	1.21536	85.6158	4.8985	92.1348		0	59.0666	1.61586e-06	99.9881	1.61586e-06	100	0.000175544	100		0.206311	35.528	0.623198	86.8116	1.17442	97.2684	2.8986	98.7497		0.119177	30.6952	0.610502	95.6324	1.46277	99.9979	4.52548	99.9999		0.104658	8.69919	0.720886	74.3877	1.34119
0.35449	54.9953	0.781868	92.4983	1.21677	94.8478	3.42102	94.8972		1.79829e-05	0.00295126	1.27706	8.00739	1.29218	84.5837	2.76972	86.442		0	65.0882	2.00275e-06	92.9081	2.00275e-06	92.9159	0.000870183	99.9974		0.128991	34.4358	0.517838	92.8231	0.998527	97.9413	3.56659	98.1539		0.232507	31.1417	0.676833	91.9504	1.26147	98.4335	3.15129	98.439		0.0629465	13.8445	0.702932	85.9298	1.03281
0.0942412	59.8861	0.237527	99.4109	0.671999	99.9999	2.10171	100		0.0015283	0.828006	1.97962	14.0522	2.13902	99.5213	3.14343	100		0.00446312	61.2301	0	99.9862	0.00446312	100	0.00531374	100		0.0732291	45.5252	0.377998	92.7286	0.973477	98.9812	2.32023	98.9955		0.198365	30.1196	1.76797	95.713	2.73975	96.4497	21.5728	96.4563		0.0312412	28.4955	0.590389	93.8716	0.725695
0.32137	33.5394	0.557002	88.5453	1.20716	95.6802	2.89038	96.5052		0.00517673	1.33995	1.07768	5.79766	1.09115	88.189	1.1336	88.8012		0	55.3961	0	99.9937	0.00204674	100	0.00242782	100		0.0837366	35.865	1.66054	86.2317	2.31266	95.7119	3.4054	95.7592		0.0910876	39.4321	0.488576	98.105	1.05536	98.7719	2.50201	98.7944		0.146805	11.9218	1.38632	88.4917	2.51497
0.123032	54.1651	0.672915	96.0464	1.3972	99.9589	2.05982	100		0.0432455	12.0013	0.626393	17.5075	1.19903	98.9771	6.18465	99.9999		0	35.6324	0	90.4556	3.64774e-08	99.9958	3.64774e-08	100		0.111189	34.2813	1.10205	85.1594	1.66507	96.5997	3.14456	97.9593		0.32379	27.0989	0.505635	92.8319	1.7289	96.9474	7.18868	97.2195		0.284156	23.0428	0.282245	96.9642	1.38483
0.258554	43.2163	0.903326	90.2488	1.3973	99.9924	3.20088	100		0.00111908	0.492249	0.57887	1.65713	2.70825	11.3907	2.81923	99.1056		0	73.9941	0	99.9906	0	100	0	100		0.345136	44.7848	0.673785	95.7893	1.49748	98.9472	2.8814	98.9565		0.146587	41.352	0.583805	97.5991	1.09166	99.1846	2.63041	99.2136		0.034126	34.1863	0.486939	97.969	1.06554
0.281185	28.2525	0.959245	85.8133	2.1535	94.5481	5.19374	94.5658		4.9385e-06	0.00299909	4.72636	4.53399	4.78101	95.8278	6.4879	96.7555		0	58.2186	0	99.9859	0	100	0	100		0.0694532	37.906	1.60413	81.8196	2.30638	98.3762	5.9445	98.3947		0.30705	22.9865	1.44899	88.4352	2.60585	93.5185	9.14878	93.5277		0.10367	20.2106	0.527214	94.1789	1.0462
0.180875	45.5406	0.998271	92.9103	1.52924	97.5892	4.09278	97.5954		0.0195204	0.37981	3.813	4.09717	3.82829	89.3986	5.69328	90.2373		0	49.2083	0.00797833	99.9889	0.00797833	100	0.0129426	100		0.217052	30.7037	0.413417	89.3645	1.492	98.5352	3.26347	99.4752		0.0503621	12.2252	1.52672	84.7746	3.14628	92.0656	5.92936	92.1423		0.112994	15.2989	0.337021	89.3104	1.05074
0.499588	25.8297	0.503348	88.2542	2.0801	93.3362	8.11435	93.3463		9.50786e-05	0.00926031	1.49331	18.4906	1.65606	87.7611	2.45529	89.2136		6.87295	71.9789	0	99.9972	6.87295	100	6.87295	100		0.269562	25.3266	0.790053	87.4696	2.25081	99.3016	4.30534	99.3207		0.590789	24.0826	0.633861	92.7336	1.64157	98.2005	3.25702	98.2119		0.45556	19.398	1.62513	92.9135	2.34429
0.122689	37.1099	2.05061	97.4984	2.35578	99.9991	4.28835	100		1.15996e-05	0.0549083	2.42101	4.27739	2.42291	99.1852	2.5593	100		0	57.5566	0	93.2124	0	99.9969	0.00201663	100		0.137598	31.2525	0.428132	90.2177	0.958098	94.4883	2.77507	94.5718		0.215632	41.9113	0.53809	94.7269	1.09307	98.4833	2.20169	98.8332		0.11335	11.8424	0.792678	90.6376	1.19764
0.588415	42.0492	0.430343	96.7513	1.35643	97.3431	3.25311	97.3481		0.0236337	1.80026	2.67361	8.39335	3.86419	32.0249	4.07779	86.3381		0	48.941	0.000108077	99.9843	0.0159135	100	0.0159135	100		0.0564738	42.2675	0.599999	92.0105	1.09512	98.5099	5.35313	98.5214		0.364411	32.489	1.5677	97.0098	2.42868	99.1611	4.97973	99.1957		0.0466056	11.4511	0.468715	85.5305	1.21665
0.137821	23.921	0.798156	88.2234	1.89304	91.6808	10.3016	91.7012		0.000799729	0.198505	2.05058	4.89767	2.07269	86.2134	2.45571	87.2749		0	60.2427	1.70823	99.9952	1.70823	100	1.70823	100		0.126679	33.2316	0.644832	89.669	1.2422	98.9611	2.17336	98.9793		0.20228	32.9524	0.701004	93.3339	1.39079	99.9947	2.61618	100		0.183202	17.6959	0.630355	93.3211	1.44724
0.110155	29.0641	0.626297	88.0516	0.920843	96.3079	2.28958	96.3325		0.00057517	0.940908	1.08137	15.8025	1.09944	99.0261	1.82893	99.9999		0	59.9166	7.22699e-07	99.987	0.00142758	100	0.0124489	100		0.131109	34.4457	1.13955	82.1373	1.88856	97.9519	4.7184	97.9618		0.585561	24.2819	1.19675	96.8907	2.32651	98.1133	13.9243	98.4098		0.177418	34.593	0.258472	92.9705	0.994079
0.192927	40.9422	0.540022	91.6364	1.29058	97.7338	3.65103	97.7484		0.00190635	0.55478	0.600354	18.1411	0.608467	68.0865	1.00894	87.8282		0	61.5424	0	99.9843	3.12682e-06	100	3.71593e-06	100		0.123499	44.8493	0.564067	92.9719	1.08936	99.1927	2.92827	99.2096		0.491891	22.46	0.648042	90.3477	1.78271	97.4977	3.72538	98.9919		0.414336	29.6067	0.591027	91.8691	1.19101
0.053839	32.2032	0.405923	93.71	0.846444	99.3941	2.5418	99.9584		0.000127931	0.592377	0.969454	16.73	1.04445	98.1207	1.73409	99.9998		0.00973423	59.7516	0.0193924	99.9901	0.0193927	100	0.0193942	100		0.107091	32.1618	0.677637	86.8307	1.67018	95.8946	3.24615	98.6217		0.139962	41.3057	0.47954	95.2104	1.18369	98.8194	3.01258	98.8318		0.115424	20.6827	1.31629	89.4112	1.59123
0.192696	37.314	0.456898	97.25	1.25051	99.9991	2.08062	100		0.015364	6.48634	0.621237	29.0531	1.13106	75.6554	2.20978	87.8996		0	63.0356	0	96.9213	0	99.9996	0	100		0.141117	21.4968	0.929715	76.8941	1.75818	89.2481	4.92746	92.0837		0.229939	25.5593	1.34382	93.3283	1.7971	97.3626	3.93534	97.4494		0.0536662	14.5969	0.542268	89.3065	0.818868
0.0989353	19.6542	0.909875	94.0052	1.64999	96.6308	3.52025	96.7158		0.000248407	0.0813342	3.63989	21.4272	3.85349	98.9027	4.63642	99.9999		0	56.0321	0	95.7831	0	95.7939	0.000425732	99.9985		0.106845	36.7137	0.611231	94.9087	1.3469	99.9981	3.5207	99.9997		0.370678	35.8462	0.603614	95.1424	1.41776	97.9978	3.10667	98.6347		0.0797407	23.7213	0.237405	96.0277	0.681926
0.0685831	39.4327	0.184126	97.5059	0.596048	99.9982	1.57935	100		0.000581167	0.180578	1.65155	18.7679	2.12186	64.8236	2.47497	99.7999		0	0	0	0	0	0	0	0		0.0456135	44.2255	0.964674	88.9036	1.23283	97.2362	3.98251	97.2423		0.454252	34.283	0.721598	98.0842	1.6301	99.9991	3.73629	99.9999		0.154899	25.0102	0.449099	96.8737	0.794049
0.290636	46.4384	0.268277	92.5009	0.758219	95.4987	3.98358	95.5052		0.00567817	3.03563	0.884945	9.68536	0.91375	85.7905	2.99304	88.2179		4.17026	54.9039	4.17026	90.204	4.17026	99.9965	8.69252	100		0.105768	40.0168	0.478619	89.6996	1.3745	97.6059	2.39679	97.611		0.378184	26.9382	0.958193	97.0754	1.58427	97.9269	3.63726	97.9322		0.0704802	9.13611	0.600362	88.8833	1.86453
0.124432	36.7311	0.235655	93.7783	1.75929	98.4062	2.79444	98.4175		0.00157487	0.12022	1.78468	2.40228	1.96265	79.8008	2.93496	94.4422		0	63.5736	0	99.9932	0.00506356	100	0.00533453	100		0.109467	24.711	0.861881	92.9416	1.96557	99.9654	3.60258	99.9999		0.194078	20.0437	0.691216	95.0073	1.92289	99.9992	4.37025	99.9999		0.485978	20.0238	0.58399	97.4142	2.93981
0.0852863	48.5304	0.859168	95.5151	1.17079	96.6321	3.87231	96.6629		0.000426869	1.67675	0.712793	9.54505	0.721794	98.0227	1.87032	99.9999		0	59.4619	0	93.5049	0	99.9978	0	100		0.0577101	21.2788	1.52101	82.4655	1.93521	83.0097	5.36198	83.1292		0.334929	27.1547	1.04255	97.3931	1.75848	98.4114	3.59105	98.4147		0.217837	17.0706	0.609914	92.959	1.12017
0.119767	37.1543	0.504663	98.8722	0.768216	99.9995	3.0864	100		4.58156e-05	0.0409418	2.73088	6.8589	2.7322	99.1887	2.9505	100		0	71.7952	0	99.9876	0.00210919	100	0.00210919	100		0.278121	34.3045	0.616961	88.7923	0.976839	95.9863	4.48878	95.9895		0.467824	27.2437	0.898541	93.2966	2.05114	96.4302	4.18272	96.4613		0.226958	20.8178	0.51085	93.1863	0.921078
0.249052	42.6372	0.703979	94.6757	1.20544	97.7242	2.82057	97.7283		8.20742e-05	0.0766893	2.1381	52.0812	2.4162	99.8729	3.76083	100		0	49.4757	0	84.138	0.000555099	99.993	6.8328	100		0.245867	41.8206	0.977699	88.7549	1.74659	94.4437	6.22941	94.5084		0.25987	16.1889	1.23597	98.3377	2.792	99.9998	32.2401	100		0.15414	11.518	0.579692	79.0984	1.65929
0.177497	44.2965	0.898658	97.4418	1.59818	99.997	2.66041	100		0.00181585	0.667175	1.02632	15.1975	1.05566	97.5278	2.70372	99.9997		0	51.5119	2.06832	99.9912	2.06841	100	2.06976	100		0.0865987	54.7645	0.585427	93.096	1.40573	98.6774	3.14579	98.7517		0.205314	19.6924	1.27	93.3556	2.19232	99.9079	6.62036	99.9724		0.108224	25.3939	0.395818	94.843	0.962597
0.147971	39.2531	0.655208	93.9531	0.997182	97.1567	2.06169	97.1714		0.000499505	1.13445	1.31273	6.06252	1.32911	99.0531	3.15623	99.9999		0	54.1926	0	93.4876	0	99.9978	3.87915	100		0.045263	48.2566	0.574447	98.1448	0.73326	98.1841	1.17903	98.185		0.219618	45.2358	0.585067	95.1937	0.904732	98.4372	2.38982	98.5459		0.0668264	11.3137	0.362031	92.4016	0.713782
0.138419	49.2085	1.20187	94.1731	1.56107	96.7529	4.4538	96.9496		1.11153e-05	0.00969136	0.661212	40.7395	0.685988	98.1626	1.59902	99.9998		0	45.668	0.00173817	89.6732	0.00173817	99.9965	0.00207532	100		0.0561023	35.5795	0.69868	85.2597	1.70307	98.4628	3.05399	98.4775		0.181855	31.1349	0.52642	92.2419	1.68742	97.5327	3.24246	98.2497		0.202833	14.763	0.34052	93.3701	1.53009
0.175544	54.9878	0.852508	99.9058	1.74061	100	3.19437	100		0.00911822	4.09501	3.93106	21.2641	4.03446	91.3087	5.49009	92.149		0	45.3596	0.00228084	99.9897	0.00228084	100	0.00634974	100		0.128383	51.8154	0.934623	91.4442	1.61122	99.9627	2.80836	99.9718		0.164591	37.3551	0.675435	97.9878	1.16084	99.2765	2.45027	99.3076		0.364137	25.3892	0.521127	93.0472	1.24521
0.0295033	26.5311	0.734297	94.223	1.20247	95.6025	3.17411	96.7226		0.0001372	0.822686	2.16941	5.36428	2.20084	99.0617	4.1738	100		0.00345444	42.9102	4.30728	90.9645	4.31625	99.9979	4.31804	100		0.169632	40.148	1.23701	93.69	2.15413	99.055	4.5376	99.7963		0.36985	37.5955	0.855678	93.0812	1.57948	98.5534	2.75156	98.5805		0.088698	8.53549	0.401388	89.1849	1.79783
0.357126	21.8793	0.470007	89.0196	1.7141	99.9818	3.29883	99.9999		9.16805e-07	0.108591	1.59732	8.65552	2.02231	51.5059	2.7526	99.7745		0	60.5638	0	99.986	0	100	1.1373	100		0.138437	34.0945	0.902979	90.6902	1.65198	98.0292	3.20537	98.0739		0.48391	18.6242	0.947637	94.8861	2.14995	99.9988	9.24669	99.9998		0.0588985	11.795	0.49012	85.1687	0.856352
0.0608719	49.6221	1.91484	96.9316	2.45418	99.7954	6.26787	100		0.0143239	1.19068	1.8805	11.8654	2.05302	98.1325	6.55487	99.9998		0	53.3925	1.58475	93.4553	1.58475	99.9987	1.58475	100		0.0692922	35.3035	1.56044	83.851	2.10671	97.1168	3.44888	98.9755		0.459886	31.5969	0.631035	94.9928	1.74821	98.2073	4.73575	98.2241		0.272875	21.8258	1.34087	88.9627	1.87598
0.0924832	53.2926	0.525754	98.3102	0.979783	99.9997	2.79953	100		0.000694112	0.457413	2.77349	5.6319	2.78624	87.6249	5.35376	89.4376		2.87372	53.0788	0.00334521	99.9844	2.87707	100	2.87707	100		0.246269	20.2906	1.1083	84.9317	1.91653	97.3541	3.86362	98.1947		0.183098	27.9622	0.706037	94.2675	1.63217	99.9975	3.39317	100		0.0683964	10.3982	0.509214	90.8426	0.671808
0.269953	27.108	0.750973	91.4446	1.85616	92.2258	4.35163	92.238		0.000357251	0.528293	1.78831	12.7009	2.07957	97.9664	3.71745	99.9998											0.222673	39.1866	0.482588	96.6406	1.61564	99.9088	3.41961	99.9256		0.329436	29.5736	0.54448	96.8614	1.40014	98.2672	5.17784	98.2761		0.401063	11.207	0.26817	94.6622	1.81048
0.0621526	52.9892	0.930856	93.6722	1.47036	96.9629	3.64842	96.9805		0.000243549	0.048503	2.63737	9.95597	2.79192	99.0916	4.74563	100											0.131163	39.1832	1.4185	86.9397	2.11484	98.6616	4.2303	98.6669		0.184232	27.2164	1.1676	83.4543	2.24877	95.0472	4.2864	96.9099		0.242412	25.787	0.280692	95.6256	0.685159
0.278689	27.2967	0.641817	90.6828	1.21745	94.0101	4.82476	94.0716		1.14902e-05	0.00588964	0.950715	2.74324	2.84127	27.5112	3.06396	98.6751											0.216337	34.2503	0.588193	89.5899	1.38278	98.3491	3.19001	99.4268		0.173433	37.7952	0.79002	97.8819	1.33539	98.1002	3.96355	98.1031		0.148237	9.7988	1.5708	84.688	1.85384
0.687421	32.7788	0.774328	96.0317	2.46162	99.9924	4.2053	100		0.0113702	19.0452	1.40956	38.9272	1.43587	98.9173	2.28254	99.9999											0.191886	41.9691	1.59819	89.7064	2.04105	99.6574	4.55756	99.7456		0.280788	19.7842	0.918955	97.0783	1.60031	99.9995	4.08032	100		0.158929	8.87226	0.7923	84.926	1.29886
1.0481	53.7686	1.24915	96.5891	2.76667	97.4773	4.62919	97.5435		0.00066077	0.183971	0.811569	10.5051	2.34713	19.7997	3.43395	98.7599											0.108471	41.0004	0.593992	96.3586	1.74127	99.2232	3.72856	99.2823		0.162581	25.0039	1.24677	87.9556	2.48562	96.0665	4.61818	96.4344		0.172828	7.75926	0.523409	94.2381	1.60028
0.485299	42.8477	0.371418	93.0164	1.22376	96.9594	4.05591	96.974		0.000351461	0.405024	1.30261	4.32838	1.31603	82.9839	3.32746	83.3905											0.23299	58.5125	0.689138	97.0208	1.51116	98.9282	2.93482	99.004		0.445315	40.1946	0.489701	93.1416	1.42783	98.887	2.72483	98.962		0.119885	23.9668	0.819489	90.0412	1.12314
0.612611	33.5222	0.954542	98.666	2.07223	99.9998	4.09969	100		0.000519438	0.657487	4.08502	15.8104	4.13741	98.5931	4.679	100											0.263425	57.83	0.633134	97.9349	1.49023	99.9997	3.39257	100		0.370897	16.9987	0.733717	90.4831	1.92195	95.6187	4.47971	95.6976		0.65323	14.8684	0.753318	85.2931	1.65182
0.13961	41.3056	0.735866	93.7211	1.14081	98.1019	2.54986	98.1289		0.00095517	6.46504	1.36756	11.7604	1.46946	87.9811	2.43196	89.6879											0.113666	34.8801	1.3841	91.663	1.78455	99.3052	3.28956	99.3515		0.268845	25.4318	1.12857	93.2088	2.15253	96.9594	4.7226	96.9648		0.297563	27.7611	0.494845	95.9902	0.889623
0.216389	51.5511	0.534026	92.9182	0.962945	97.2663	2.41843	97.9653		3.6255e-08	1.43477e-05	0.77236	23.2153	0.773776	98.8463	0.886272	100											0.189001	58.4789	0.585755	98.7582	1.18106	98.7974	2.49667	98.7974		0.152015	23.0314	1.2471	92.5232	1.75915	97.2659	3.58076	98.2025		0.734438	15.0243	0.759655	92.778	1.85303
0.0286399	42.5553	0.644833	88.1415	1.28177	95.8193	2.68047	95.8557		0.000624693	0.537606	1.3881	3.42179	1.39675	78.9285	1.67202	89.1307											0.186647	20.2806	1.82442	83.9549	2.6034	98.2543	6.66554	98.3019		0.179956	16.4402	0.626554	94.6265	1.74292	99.9983	5.11322	99.9999		0.441558	7.71231	0.502757	89.1549	1.44785
0.236048	46.0068	0.928488	96.1051	1.43129	97.7616	2.70436	97.8609		8.36386e-05	0.0821915	0.0704022	50.2263	0.0833309	87.2664	1.39705	88.6406											0.0371715	37.7684	0.164238	93.4652	0.970294	99.1418	4.11513	99.5928		0.33761	18.3263	0.949524	90.4717	2.09484	98.4639	3.42865	98.49		0.207137	11.2198	0.415426	88.0904	0.927871
0.247679	22.7256	1.1343	75.4465	2.17684	83.7534	17.4014	86.2371		3.45069e-06	0.389341	1.81124	8.43792	1.81883	91.7132	3.4938	92.619											0.107271	23.7384	1.46179	84.2356	1.84941	97.2132	3.73363	98.9266		0.880505	39.0952	0.876866	96.532	2.06383	98.101	11.4488	98.1174		0.0559579	22.6277	0.617613	94.7109	0.916848
0.489355	49.4634	0.526788	97.8188	1.33115	99.9992	3.19682	100		0.0645621	4.09634	0.322662	30.3627	1.40876	43.6068	2.58931	98.6475											0.154386	41.9999	0.903426	94.1595	1.25666	99.9978	3.10355	99.9998		0.077006	35.5014	1.17375	97.7901	1.90278	98.7629	3.52121	98.767		0.920115	19.1225	1.10422	89.1122	2.26403
0.0989314	44.5807	0.509445	90.1917	0.931706	98.2279	1.55229	98.2605		0.000616745	2.21575	2.70656	16.292	2.80783	98.2528	4.19195	99.9999											0.131402	35.5544	0.831468	96.2408	1.18554	98.9598	3.16738	99.024		0.169773	31.7188	0.887261	94.5208	1.4961	99.4774	3.51251	99.8794		0.0230898	4.57475	0.501256	87.0442	0.913763
0.80387	47.4567	0.824737	91.9142	1.93448	97.3836	3.04369	97.4071		0.000342762	0.115906	0.463278	0.383488	2.05715	5.41205	2.34155	86.4368											0.0965038	32.0276	1.25975	80.6829	1.75855	90.0925	3.32886	90.2541		0.541283	28.223	1.17541	87.7936	2.49119	96.528	6.8279	98.2922		0.161934	9.62529	0.430664	87.022	0.806009
0.576414	50.4667	0.558929	97.4255	1.52819	99.9973	2.98131	100		0.000178202	0.548989	0.137622	12.4756	1.99409	17.3059	2.90731	98.148											0.231413	22.2687	1.00222	89.7305	1.66722	99.5072	4.44254	99.5228		0.174148	33.5514	0.726914	94.3709	1.13448	98.8866	2.51253	98.9072		0.086344	15.8545	0.517813	90.7979	0.93433
1.2869	50.9647	1.21198	96.6503	2.05124	99.9988	4.25105	100		0.00245808	0.893107	4.37907	10.2957	5.13504	59.0699	6.17266	99.6939											0.0931514	18.2795	0.465286	84.4027	2.7987	98.8705	3.74042	99.4211		0.200414	21.2734	0.560166	92.5663	1.57991	98.0354	3.12763	98.0526		0.0913924	17.0267	0.759883	92.8959	0.945372
0.258743	43.4092	0.469395	95.4648	0.950403	98.8913	2.5362	99.9993		1.20629e-06	0.00491806	2.12702	8.29786	2.15913	89.7915	5.35114	90.9675											0.339989	25.2383	1.4628	81.7032	2.29306	97.2235	6.87269	97.2296		0.308078	25.4402	0.82416	83.2358	1.37153	86.9057	6.51428	86.907		0.19244	21.4949	1.17137	89.3451	1.99367
0.196131	33.1293	1.17206	90.3327	1.90252	93.7643	5.47405	93.7727		1.86441e-05	0.000580534	0.774025	0.588	0.774056	85.5665	1.02655	86.1623											0.189903	42.7493	0.431387	98.058	0.924526	98.8808	1.89287	98.8875		0.266611	12.9186	1.4652	77.6676	2.67206	83.0605	7.80782	84.0195		0.0542272	20.6447	0.306066	90.0032	0.664019
0.27099	35.8133	0.336572	95.2902	1.17078	99.2147	5.17202	99.2183		0.000483291	0.15019	0.478707	2.60359	1.30699	28.5669	2.83883	81.7481											0.281322	37.0548	0.805885	88.725	1.94384	95.0586	3.09053	97.2919		0.10919	19.9367	1.81853	92.4827	2.27869	97.9116	4.02854	97.9179		0.14239	11.0931	0.219871	90.6058	1.01101
0.470544	31.0297	0.681553	94.4551	1.51419	94.8684	3.85502	94.908		0.0410374	6.48981	0.45504	18.7543	2.47021	46.7407	3.12266	87.5769											0.213392	49.8718	1.04127	90.4105	1.90278	99.2231	3.93513	99.2574		0.193439	27.6669	1.12377	87.9205	1.86501	95.5669	7.67051	95.6211		0.165921	29.776	0.763684	93.9418	1.1915
0.160029	36.4953	0.487837	89.855	0.91608	99.9839	1.83497	100		0.00045121	1.32633	1.48123	4.27622	1.82732	99.0403	4.01395	100											0.220394	39.8276	0.412283	85.212	1.09803	96.6739	2.74108	96.7184		0.186967	23.302	1.42263	86.7516	1.97813	96.2535	4.38387	96.3339		0.0682203	6.90003	0.902423	92.3962	1.3913
0.1678	47.7106	0.599753	97.675	0.898251	99.999	2.3828	100		0.0016889	0.218965	0.898298	16.0763	0.951473	81.6276	1.43907	82.172											0.225314	42.9412	0.481589	90.1292	1.23827	98.3087	2.94094	98.5565		0.138718	23.4681	0.435741	94.7292	1.65863	96.5085	3.95939	96.5105		0.155083	9.32078	0.714621	90.3555	1.37183
0.154328	37.1602	0.536549	98.7278	1.2843	99.9995	2.46619	100		0.0027924	0.221297	2.59734	5.55127	2.63477	88.0471	3.46446	88.8283											0.427805	30.1232	1.21753	70.6847	2.58549	79.1976	4.3966	80.037		0.156946	27.2917	0.815365	92.7318	1.75287	96.9851	4.57717	96.9939		0.207108	24.0481	0.554859	93.5034	0.968497
0.662015	41.1081	0.82704	90.6807	2.03682	99.9912	5.24909	100		0.000335896	1.75858	2.44626	13.1221	3.4211	98.9069	4.73161	100											0.243038	39.9012	0.98023	92.6554	1.80128	99.8748	4.21714	99.9672		0.300606	34.8265	0.974821	95.6084	1.6239	98.2584	3.52249	98.8377		0.143595	15.7175	0.878287	79.1019	1.16838
0.461266	29.2951	1.37558	90.6869	2.01327	94.4662	4.10406	94.4703		0.000332512	0.00124077	1.15748	5.73703	1.1645	81.8579	1.76609	90.5037											0.191012	29.548	0.796081	85.0938	1.38893	97.9351	3.49506	97.9446		0.261928	41.2968	0.543902	95.9215	1.22568	99.997	2.45723	100		0.151995	25.3962	0.530659	99.0754	1.20993
0.141828	32.6089	0.500172	92.4655	1.82403	96.4954	3.83273	96.9987		0.000317921	0.239236	1.458	7.84315	1.4792	98.0433	3.24212	99.9998											0.224315	30.7738	1.11323	91.4332	1.97171	99.2862	3.09409	99.4254		0.366934	24.2265	0.827133	96.6624	1.64654	99.9988	4.09486	99.9999		0.0868578	11.2603	0.72894	84.5635	1.4833
0.241921	37.9824	1.71447	96.3717	2.34929	96.6435	6.47468	96.6711		0.00348117	0.895681	0.329891	2.93014	1.47208	26.7926	1.62622	87.4814											0.238242	40.0576	1.16798	96.8958	1.605	99.9989	2.85965	100		0.326834	23.9335	0.55024	92.0019	1.24007	99.9947	4.04517	99.9994		0.0453585	14.0294	0.302415	87.6837	0.905259
0.21893	35.9861	0.601356	97.1294	1.34168	99.9982	3.05447	100		0.000163823	0.0482155	4.4497	2.23	4.45253	91.7151	4.90763	91.935											0.112647	46.0545	0.635677	88.314	1.15746	98.8665	2.76448	98.8997		0.32276	35.406	0.862694	93.8527	2.16032	97.1822	11.5275	97.5077		0.133068	19.9159	0.543073	85.3407	0.91202
0.12	48.1976	0.474018	96.5118	1.16797	99.9981	2.64168	100		0.00373929	0.124443	4.02348	7.37535	6.83381	40.9617	8.45716	99.5561											0.132517	33.8887	0.366111	86.0677	0.877652	97.9782	4.13062	97.9825		0.258291	30.7999	0.701886	94.722	1.39367	98.1896	3.94189	98.6229		0.0586029	9.10383	0.525855	93.9742	1.17761
0.250563	32.7587	0.460574	90.9615	0.994036	93.9877	5.10104	94.0039		0.00146817	0.527991	0.926831	13.3778	0.947049	99.1568	1.85598	100											0.0371059	34.7477	0.968268	89.5572	1.54206	97.8185	4.39055	99.0774		0.238297	19.7493	0.674583	95.3517	1.6192	99.7455	4.1387	99.9971		0.0563313	15.6656	0.703781	86.9116	1.17091
0.277872	31.4756	0.785459	87.651	1.79172	92.5597	3.4255	92.5727		0.000127467	0.0942922	1.30014	1.97122	1.31504	87.7823	3.51252	88.5256											0.212903	30.6371	1.71922	88.0795	3.22215	97.5733	5.83603	97.5767		0.228674	24.7292	0.713531	96.0381	1.30364	96.9144	3.13321	97.5243		0.0279198	18.3172	0.27212	92.0304	0.51801
0.268996	36.2715	0.599891	98.1814	1.35431	99.999	2.83163	100		0.000173197	0.258126	1.79467	7.36514	1.80981	99.3877	1.938	100											0.11762	22.2362	1.06355	90.9149	1.61029	99.386	3.66874	99.4936		0.46731	21.4333	1.10338	96.615	2.44578	98.0278	3.86586	98.0631		0.0574293	15.6733	0.471783	84.3812	0.770848
0.0575864	41.0191	1.16125	99.564	1.51749	99.9999	5.66416	100		0.000253562	0.0960367	2.91785	3.20636	3.49128	78.0882	4.57354	99.967											0.136939	28.4432	0.767844	86.3954	2.55452	96.3179	3.67281	98.8182		0.334584	27.1521	1.28024	95.5001	2.72016	97.2519	10.0864	97.2563		0.0521373	25.0115	0.963805	96.4499	1.47423
0.204048	44.546	0.626734	92.5271	2.0432	97.6451	4.2639	97.6638		0.00166448	1.36793	1.97347	9.21749	2.86333	69.6988	4.19521	81.8835											0.910437	48.8522	0.358212	92.0465	1.50391	99.9915	4.11639	99.9992		0.2597	33.9095	0.384635	97.0261	0.92694	99.9986	5.58677	100		0.0569173	26.878	0.470838	94.6518	0.995352
0.110459	39.802	0.85895	96.3053	1.50553	99.957	2.36624	99.9999		8.39875e-05	0.329042	1.57604	32.1848	3.06676	53.7652	3.9365	88.1777											0.293341	40.2023	1.24568	92.104	1.96304	98.9185	4.02513	98.9215		0.358212	27.8012	0.641693	91.5371	2.10591	97.1591	4.37847	97.1814		0.0681184	22.2202	0.267703	87.0019	0.763105
0.237868	29.2575	1.47358	94.872	2.04972	99.9907	3.03036	99.9999		0.00114351	11.3677	2.00496	32.2787	3.31954	98.8173	4.34733	99.9999											0.0854093	36.6942	1.20493	92.5806	2.09713	99.1063	4.18666	99.1212		0.258283	41.6664	0.536066	96.881	1.13944	99.0545	2.36016	99.0795		0.071562	13.7178	0.67652	88.0919	1.67442
0.149091	49.9179	0.503694	94.8524	1.98604	98.7283	3.37904	99.9739		0.0211675	4.13642	2.49305	8.968	2.57688	85.7546	6.05139	87.687											0.0730793	28.6013	1.25441	81.6495	2.17748	98.1783	4.58995	98.2026		0.257586	33.0483	0.963763	90.7606	1.54837	97.937	3.61588	98.6318		0.0906506	26.6677	0.353944	91.5778	1.07028
0.154701	32.4554	0.397754	95.6997	1.01152	99.6804	2.72838	99.6846		0.000311046	0.366322	1.22302	8.12735	1.30724	99.2029	2.35689	100											0.111355	41.4329	0.896115	86.7628	1.2325	98.8465	2.10143	98.8662		0.286132	22.437	1.16787	91.3539	2.80822	92.5122	19.7403	92.734		0.132321	20.8576	0.684596	90.8867	0.926219
0.044469	45.8187	0.328842	95.3841	1.03819	98.9273	2.3912	99.9914		0.000544958	0.298386	0.702744	10.5447	0.876566	79.8399	1.59401	83.5037											0.255145	30.0291	0.70604	94.9457	1.25351	98.9868	2.23238	98.9987		0.288503	28.4449	1.08247	92.9255	2.16864	99.2991	5.21995	99.7741		0.172689	30.0776	0.758715	89.5873	1.47252
0.100869	37.0624	0.380706	95.5688	0.621955	99.9982	2.38605	100		0.00016232	0.113012	2.27056	22.3581	2.29188	98.8983	3.32529	100											0.252687	33.4609	1.82709	72.7796	2.20934	83.9618	5.86687	84.1023		0.180489	33.2015	0.65213	93.0484	1.33583	97.6255	3.00192	98.933		0.234682	21.2459	0.427953	92.246	1.04883
0.0748685	45.6766	0.791253	95.3034	1.31591	97.1443	4.76216	97.171		0.000144351	0.488903	2.37392	1.82646	3.50127	27.217	5.81303	99.3655											0.0398948	44.6508	0.375355	99.9574	0.70988	100	3.48192	100		0.0795062	32.1568	0.480749	96.2483	0.871064	99.9953	2.67374	99.9999		0.0365847	8.31802	1.33865	89.6645	1.59387
0.165523	40.7396	0.432055	96.6242	1.02615	96.661	3.02131	97.4841		0.0408318	0.331028	2.4796	3.81463	2.53377	98.2374	5.45363	99.9998											0.0975596	39.0442	0.768038	92.9284	1.18343	98.7238	2.43545	98.7349		0.48757	24.2724	0.624023	90.814	1.33235	97.5061	3.09282	98.3122		0.0638875	16.0207	0.703712	95.9403	1.16362
0.186019	30.3318	1.24635	89.6648	1.93807	95.5306	5.11275	95.5489		1.27731e-05	0.705712	1.91026	10.2325	2.00378	85.5593	3.49797	86.2291											0.191779	39.6937	0.740435	89.2316	1.31883	95.672	2.43124	95.808		0.152793	20.0714	0.740678	90.9785	1.59811	95.3303	3.74229	97.0713		0.125544	9.42017	0.369509	93.9689	0.858836
0.122485	44.6817	0.54333	93.5459	1.0963	95.8381	2.02199	98.0218		0.00299972	1.88784	1.97976	18.5495	2.44336	53.6472	3.34514	99.7288											0.139047	41.6203	2.14149	90.1422	3.04724	98.9776	4.78611	99.0275		0.390256	19.0906	1.3869	85.7208	3.00899	95.4881	5.62498	96.1026		0.0481213	8.0266	1.56477	89.3773	1.91316
0.760669	47.4647	0.976631	94.1387	2.26217	99.9902	3.74204	100		0.00046139	0.0857749	5.27119	17.1604	5.35747	99.3943	6.8383	100											0.173897	35.1827	0.962847	89.5434	1.89714	97.5451	3.69058	97.8266		0.348359	37.0856	0.634802	95.4458	1.22156	99.0462	2.69042	99.0636		0.327159	23.1813	0.570643	95.6174	0.983814
0.261261	35.7272	0.460635	92.7411	1.26565	96.3542	3.05925	96.4059		5.60907e-05	0.359745	0.766749	15.5549	0.768741	83.7767	1.90698	85.4112											0.154712	22.7006	0.706618	90.9855	1.46145	98.9565	2.76317	98.9744		0.418571	29.5481	0.702383	96.8235	1.87872	98.4092	3.26289	98.4242		0.0547448	8.89635	0.55791	89.0834	0.868602
0.0320783	26.7384	0.500585	97.3174	0.735566	99.9978	3.76904	100		8.83335e-05	0.201535	1.34089	6.02686	1.67881	79.9656	1.87771	89.416											0.130311	49.5058	0.826712	94.4524	1.22018	99.9967	4.51893	99.9999		0.256561	41.1666	1.4607	92.7436	1.95276	98.6461	4.09911	98.6577		0.152325	7.50839	0.586985	93.9958	1.24875
0.120887	58.6237	0.852265	99.8513	1.78071	100	3.34753	100		7.11387e-06	2.53511	1.21045	10.09	1.22424	98.9373	3.3117	99.9999											0.369282	41.5765	0.966709	92.0497	1.81101	99.1875	3.67838	99.2449		0.256827	26.8448	0.612003	95.0049	1.3505	98.2518	2.98634	99.8102		0.17192	15.414	0.478166	90.1268	1.02923
0.222829	52.7454	0.567454	96.6176	1.06756	99.9935	2.22261	100		4.07241e-05	0.446763	2.08654	9.68	2.13478	89.2787	2.919	90.2148											0.049444	49.1017	0.904489	82.845	1.74019	91.0541	6.88804	91.6233		0.142959	28.3144	0.992636	95.0585	1.52864	98.4167	3.81791	98.4216		0.231471	20.8023	0.271197	90.2046	1.24203
0.00938493	55.8111	0.554969	94.6881	1.34948	97.7536	3.46611	98.0337		2.3339e-06	0.00576024	2.28351	41.185	5.48463	55.5592	5.68322	98.4022											0.178301	33.5803	0.491819	91.4707	1.23537	99.9903	2.52679	100		0.312005	30.0278	0.908609	94.2217	1.83866	97.0103	4.40105	97.0195		0.598433	14.3368	0.36703	94.4906	1.24342
0.963284	35.7298	0.440272	91.981	1.60254	99.9948	3.43447	100		1.91469e-05	0.00864693	2.4306	16.8258	2.53905	84.6975	4.56244	85.8313											0.312241	30.6694	0.911083	90.6689	1.56299	99.9642	3.38445	99.9999		0.175648	31.5573	0.834171	96.868	2.20216	98.1567	4.59044	98.1596		0.113275	11.4411	0.406803	95.7204	0.759954
0.0291802	32.0575	0.460647	90.3751	3.1654	98.6266	5.16891	99.9996		0.00710511	0.183191	5.67767	8.71414	7.06865	24.3731	7.32014	98.2176											0.0801948	45.7262	0.876016	98.9805	1.52711	99.9632	2.57027	99.9658		0.35652	24.3097	1.59555	89.1348	2.93451	96.263	30.4445	96.3587		0.192993	15.3487	0.300696	91.7487	1.04068
0.261962	40.0374	0.537024	97.159	1.58695	98.2187	3.01908	98.2401		0.000569217	0.131314	1.61317	7.00176	1.80272	80.3878	5.45872	87.4549											0.120809	31.3724	0.741463	88.2174	1.72783	96.8795	7.10554	97.5571		0.202418	37.317	0.664478	94.4455	1.2193	99.1511	3.27346	99.4644		0.0714066	30.2907	0.478344	94.7774	0.961828
0.143765	51.2113	0.523143	96.4161	1.1561	96.5165	3.62142	96.6038		0.000155407	0.103567	0.886216	18.3909	0.891533	84.6455	1.76881	87.1589											0.0865342	36.9848	0.442827	88.2399	0.702385	99.9503	2.91189	100		0.564576	37.0358	0.840221	96.3959	1.80587	99.0695	3.04836	99.08		0.137993	26.2682	0.512041	96.9491	0.929389
0.148211	43.2389	0.412806	96.1114	0.882007	98.0579	2.99585	98.0611		0.0201358	0.41016	0.673145	6.10762	0.699526	98.4362	2.29798	99.9998											0.0538076	34.0671	0.740677	88.6413	1.21415	95.4736	5.54922	96.0801		0.177239	44.8353	0.831001	94.9634	1.43326	98.7002	2.27233	99.156		0.231633	12.1923	0.957678	86.3234	2.22229
0.609532	42.0889	0.875786	91.3434	2.91398	99.1078	4.90016	99.9189		4.36197e-06	0.0532937	1.38948	2.45942	1.38976	99.3668	2.40455	100											0.0548348	19.2152	0.687302	83.5475	1.19712	98.4507	4.26482	98.563		0.267825	29.1541	1.10242	95.2368	1.62721	98.1755	2.78625	98.6529		0.123052	24.1532	0.725882	88.271	0.97059
0.821453	42.4868	1.16227	93.9297	2.47488	96.9758	4.08131	96.9961		0.026872	2.86019	1.79338	9.47379	2.25371	67.4002	3.86487	99.4892											0.240765	26.6154	0.635387	78.4167	1.26665	96.9797	4.61243	97.0065		0.316798	23.3784	0.79121	93.8358	1.46068	96.2819	3.40766	96.287		0.232839	22.6111	0.249287	95.6447	0.668215
0.170074	20.9735	1.11882	91.3055	2.19509	94.2202	3.54544	94.2247		0.00493074	5.34088	0.895521	17.735	3.86723	30.9159	5.78359	99.1018											0.0501619	37.8594	0.983942	89.7932	1.37891	97.1411	8.81232	97.1424		0.42417	23.9384	0.727692	94.9866	2.09225	97.5414	3.65986	97.5634		0.0558724	18.3479	0.44275	92.7019	0.784217
0.198151	44.8772	0.659727	97.915	1.05489	99.9976	3.35754	100		0.000108101	0.491778	1.32876	10.1774	1.33773	89.5134	1.43789	90.5521											0.118231	26.4082	0.399144	86.9336	1.85139	97.3132	3.60166	98.2335		0.523779	23.289	0.735275	93.9405	2.10054	97.604	3.42643	97.9659		0.0554052	11.2656	0.758511	93.1603	0.932405
0.0490191	39.9562	0.868846	96.8078	1.94601	98.5948	3.56635	99.9993		0.000963908	0.683672	5.01703	3.86061	5.04756	85.4581	6.60901	86.7464											0.519292	34.5058	0.694436	94.1476	2.3697	97.5397	10.7622	97.5414		0.376824	21.5019	0.448522	90.6749	1.45498	95.9494	6.25528	96.0287		0.0513789	16.4187	0.712676	90.6378	0.989723
[truncated: 27 more columns]

## Sheet: Wearing mask
Fig 5. Reduction rate of infection risk caused by passengers wearing masks(%)
	Manual check-in area	Self-service check-in area	Escalator	Restaurant	Charging area	Shopping area	Waiting area	Boarding area	Baggage claim area
0	0	0	0	0	0	0	0	0	0
10	9.51	8.57063	11.3618	7.9989	9.61436	9.19145	9.11655	9.82021	10.0457
20	18.849	16.6388	19.8472	16.0578	18.7951	20.4149	18.4313	19.3674	21.151
30	28.658	24.1408	29.3624	24.8726	27.2815	30.2184	27.5486	30.437	31.5102
40	38.195	33.9596	37.6351	33.2424	36.9034	39.6526	36.7545	41.453	40.5174
50	48.799	43.8092	53.3325	43.4012	46.7241	49.4372	45.8009	50.2555	50.7139
60	58.737	54.1458	60.5458		56.3565	59.4412	56.0765	59.1366	59.5577
70	68.167	63.5388	72.6759		66.6236	69.4426	64.2913	67.2044	70.6898
80	78.173	73.7499	81.9919		76.0464	79.3427	75.0908	77.7913	80.5215
90	88.466	83.7398	92.7641		86.2106	89	85	89.2547	90.1612
100	100	100	100		100	100	100	100	100

## Sheet: antimicrobial public surfaces
Fig 6. Reduction rate of infection risk caused by installing antimicrobial public surfaces(%)
Manual check-in area		Self-service check-in area		Escalator		Restaurant		Charging area		Shopping area		Waiting area		Boarding area		Baggage claim area
Copper	Copper-nickel	Copper	Copper-nickel	Copper	Copper-nickel	Copper	Copper-nickel	Copper	Copper-nickel	Copper	Copper-nickel	Copper	Copper-nickel	Copper	Copper-nickel	Copper	Copper-nickel
88.5133	88.4236			100	99.5556	42.7381	42.7242	87.9889	87.9254	2.94293	2.78483	13.019	9.41444	93.0468	92.9902	99.9891	99.9825
24.1681	23.7373					11.372	11.3681	40.8912	40.8701	48.9931	48.8319	27.5686	22.1511	72.7048	72.6182	100	99.9749
91.481	91.1422	100	100			4.23778	4.2338	70.7452	70.5823	63.8683	63.7685	19.2379	12.4698	91.2441	91.1561	100	99.9366
36.9166	36.7556			90.7637	90.7627	40.0163	39.9826	87.8348	87.7183	43.242	43.1484	19.6249	16.9256	80.8524	80.7082	100	99.9798
67.4146	67.2628			100	99.9999	7.81876	7.80075	87.0799	86.9785	8.1039	7.91357	21.6693	16.5994	79.0781	79.0377	100	99.9785
49.3528	48.7576	0	0			12.6066	12.6021	99.3336	99.3307	13.8484	13.636	12.7132	8.57034	100	99.9799	100	99.9614
44.2888	43.6743					5.73885	5.73384	87.1281	87.0956	22.9958	22.8319	13.6363	9.91605	92.6353	92.5863	100	99.8356
100	99.9122					20.4751	20.4726	94.6749	94.5625	8.25798	8.03738	17.914	13.3247	71.8275	71.725	99.9987	99.8773
76.6643	76.6171					95.5163	95.4998	95.3662	95.3144	8.81804	8.59194	8.01192	4.97652	76.3945	76.2223	100	99.9253
34.77	34.5451			100	99.991	15.2037	15.167	75.7484	75.6452	27.8361	27.6361	18.8313	13.2736	94.3947	94.2782	88.3684	88.3613
70.2724	70.1208	0.00566797	0.00553752	100	99.9881	34.5993	34.595	68.8594	68.8299	44.2585	43.7849	10.9949	8.20227	88.692	88.6621	100	99.9891
93.3255	93.1917	0.00400362	0.00353158			21.1501	21.1406	84.559	84.5114	8.06682	7.87201	27.3064	23.0711	73.6525	73.5681	99.9999	99.4423
85.7054	85.258	0.00325824	0.00325071			19.7653	19.7212	85.038	84.898	4.19564	4.00492	14.1592	10.7699	94.2561	93.7552	100	99.9718
91.7351	90.9835	0.00135777	0.00132202			6.26088	6.25836	93.1133	93.1015	68.9391	68.7207	11.1297	7.62714	100	99.9746	100	99.985
43.0144	42.7929	0.00641532	0.00627236			53.6605	53.6398	99.0089	98.6988	6.86382	6.66136	17.1713	13.5441	97.4717	97.3029	100	99.8526
83.9204	83.2512	0.00640671	0.00637313	100	99.9992	24.5602	24.5584	99.0738	99.0613	7.31777	7.14499	27.3435	21.8703	99.9996	99.8271	100	99.9181
80.9968	79.9868	0.000145631	0.00013916			7.2616	6.97039	96.1368	95.9629	13.1415	12.9627	20.1782	15.4028	97.0557	96.1175
82.4972	82.3951	0.0722017	0.0720709	100	99.9955	2.62431	2.58756	99.6208	99.5631	2.08008	1.89678	28.0733	22.0447	94.9146	94.7243	100	99.9668
90.3162	90.271	0.00273828	0.00256638			6.18809	6.1809	99.9417	99.9381	72.2602	72.0731	24.5871	18.2736	90.5309	90.4903	100	99.9835
56.1906	55.928	4.56676e-05	4.54443e-05			74.2144	74.0427	52.4862	52.2646	4.01617	3.8517	18.8861	12.5422	86.2903	86.0769	100	99.9705
60.9831	60.8083	0.0043877	0.004108			24.6551	24.6259	87.3352	87.3128	16.8607	16.7132	18.5881	14.4122	100	99.918	100	99.9823
52.6683	52.5774	0.00253162	0.00247689	100	99.9973	7.34232	7.33936	99.9115	99.8986	62.6778	62.5782	12.3442	8.79616	94.7592	94.7306	99.421	99.3944
98.4756	96.2573	0.00536204	0.00524145			6.6258	6.42214	92.7521	92.7057	2.4589	2.22409	28.9129	25.6304	91.695	91.5208	99.9833	98.2776
54.8559	54.691	0.00201829	0.00198691	100	99.9901	23.17	23.1333	84.9006	84.3348	19.1269	18.9228	18.1033	12.4656	95.85	95.7948	100	99.9816
62.2673	62.1339	2.17124e-06	2.12078e-06	100	99.9991	55.946	55.9056	68.9745	68.9606	3.15843	2.96245	14.8101	12.5245	96.3979	96.2957	100	99.9023
86.0881	85.5166	0.0066084	0.00621508			38.4964	38.4177	57.9546	57.3712	49.0831	48.9346	20.8809	16.7156	69.9247	69.8538	100	98.7714
86.9928	86.4791	0.00333347	0.00274818			22.4172	22.4095	93.7252	93.6309	16.1323	15.8635	16.2883	12.3316	86.6809	86.4983	50.8238	50.5635
42.5917	42.4202	0.00268926	0.00259431	83.0187	74.1661	1.55464	1.55177	87.2535	87.2067	11.1079	11.0083	22.8426	18.6106	100	99.869	100	99.9926
97.3954	97.2976	0.00689186	0.00678201	100	100	25.3611	25.358	99.6599	99.2097	21.1005	20.9923	18.6109	14.3197	99.4266	98.5187	50.997	50.8723
84.7156	84.3701	98.9914	98.9914			22.1297	22.0994	83.9068	83.8857	49.7271	49.6356	20.1704	15.1163	91.0467	90.8975	96.1666	96.1532
90.3672	90.0578	0.00140788	0.00138522			2.93431	2.9336	93.4945	93.4504	21.8133	21.7178	12.1255	10.4253	96.7756	96.6631	99.9998	99.482
99.8119	99.6703	0.00556393	0.00516479	100	99.7128	3.21232	3.21007	93.5766	93.5003	44.7455	44.6103	19.3351	14.3667	100	99.958	99.9996	99.7775
39.874	39.5371	0.00248807	0.00211759			6.0138	6.00803	99.9121	99.8837	39.1471	38.9885	20.4843	15.5834	100	99.9552	100	99.2803
97.0873	96.8521	0.00238717	0.00187454	100	99.9935	64.79	64.2787	89.6671	89.6075	23.8652	23.6752	25.4986	18.1824	95.3586	95.214
91.7025	90.8431	0.00337012	0.00328661			13.6392	13.6324	98.1091	97.9949	1.13205	1.03812	19.8893	16.5741	93.2282	92.8383	100	99.9777
78.0561	77.327	0.00885124	0.00822878			5.20417	5.202	71.2165	70.8942	15.0315	14.8793	15.2809	10.6244	91.2501	91.0278	99.9969	99.7892
86.779	86.4777	0.00101818	0.00100025	100	99.9997	68.2969	68.279	94.8448	94.7316	5.79356	5.5373	18.0824	12.5055	43.9965	43.8784	100	99.8471
95.3431	95.2752	0.00900563	0.00807128			43.252	43.056	98.5325	98.5144	67.534	67.4662	10.7388	6.31804	84.1657	83.9303	99.1187	99.0982
88.9999	88.7939	0.00760261	0.0075474	100	99.9999	59.2558	59.2444	98.0774	98.0696	8.58241	8.45024	13.7633	10.2738	87.6882	87.6308	99.9883	98.9516
52.0311	51.883	1.78726e-06	1.75308e-06			9.49689	9.48208	92.7146	92.6267	9.69402	9.56166	21.579	14.2641	94.6407	94.5892
96.2114	96.0972	0.00128353	0.00125159			3.69754	3.68941	97.4184	97.3927	38.8924	38.7406	20.2229	16.0381	95.6527	95.5232	100	99.9967
91.4661	91.3945	0.00728996	0.00675548	100	99.9961	23.0518	23.0249	93.9904	93.8797	57.6459	57.3543	16.5938	13.361	57.8919	57.5752	100	99.9825
100	99.9989	0.00445228	0.00423533			25.4921	25.4844	100	99.9753	6.87096	6.69555	19.8052	16.5942	77.8296	77.7496	100	99.8656
61.1454	61.0143	99.9943	99.9943			9.52004	9.49986	99.425	99.267	4.45928	4.29378	22.5149	18.0603	96.2819	96.0885	100	99.9202
38.3131	38.0528	0.00308677	0.00296946			76.15	76.1482	94.6843	94.4592	27.3613	27.1992	16.8221	12.8596	95.395	94.9499	100	99.9384
94.662	94.3094	0.00187553	0.00186912	100	99.9938	25.7976	25.7924	92.7119	92.6562	10.0745	9.87668	18.6042	14.2626	82.5832	82.5719	100	99.8401
63.7374	63.6019	97.3472	97.3472	100	99.8306	5.7357	5.63056	98.6848	98.4609	13.3989	13.3022	39.6055	33.2584	68.8579	68.8524	60.9872	60.9018
76.8644	76.4887	0.00238215	0.00216571			50.9074	50.8755	99.9036	99.8618	4.7467	4.57161	21.4728	15.5821	93.1872	92.9737	13.9348	13.9328
55.3197	55.2117	99.9996	99.9937			23.0941	23.0678	81.9822	81.8814	19.3616	19.2687	34.4975	28.7969	99.9925	99.4525	100	99.9837
63.9679	63.8495	7.26327e-10	7.19321e-10	100	99.9997	25.8027	25.7687	65.8424	65.8312	17.7871	17.5962	12.9441	10.2302	54.8257	54.739	100	99.9702
48.3694	47.8271	0.00551884	0.00538097			7.61762	7.61126	88.2418	88.0234	2.77589	2.58452	11.528	9.23605	100	99.969	100	99.9934
97.0242	96.3554	2.09154e-09	2.0445e-09			5.13144	5.11986	99.8198	99.7742	21.1176	20.9391	22.3852	16.9543	99.9999	99.925
95.0999	94.712	0.0093878	0.00786828			25.3499	25.2745	96.9673	96.8284	9.29317	9.10278	18.0994	12.9398	100	99.9304	100	99.9869
92.6988	92.6329	99.9999	99.9952			54.5613	54.5376	80.1638	80.0927	27.868	27.6549	16.7378	13.8465	94.5312	94.5032	100	99.9992
63.6516	63.137	99.998	99.9895			73.9882	73.9135	100	99.9751	15.8284	15.65	13.1047	9.68712	89.2438	89.2234	100	99.9953
80.472	80.4062	99.998	99.9895	100	98.067	10.0282	9.99843	98.2184	98.1971	5.88558	5.68958	8.24434	6.38201	82.9811	82.7794	100	99.9351
91.0171	90.765	99.998	99.9895			18.8282	18.8173	91.0173	90.9807	11.823	11.7124	17.1646	13.2205	86.5799	86.5382	100	99.953
85.4568	85.3287	99.998	99.9895			6.72465	6.04063	89.1737	89.1047	9.3713	9.12067	27.848	23.5876	96.6401	96.5937	100	99.974
87.0252	86.6663	99.998	99.9895			11.7198	11.6904	92.5476	92.0142	13.5165	13.3353	14.2664	11.6011	100	99.6719	100	99.9763
39.1439	38.5801	99.998	99.9895			28.0742	28.0728	67.3564	67.2542	25.5197	25.3596	17.8134	12.9644	91.7306	91.6983	99.9914	99.8016
36.6319	36.3666	100	99.9999			13.7252	13.7099	66.0251	65.9862	20.0755	19.9373	11.902	7.76051	93.4995	93.3639	99.3873	99.3224
93.1478	93.061	99.998	99.9895	100	99.9998	64.1588	64.1556	96.91	96.8959	5.92573	5.73658	10.2647	8.2519	96.096	95.7861	99.2798	99.2745
95.5144	94.4835	99.998	99.9895			37.0787	36.8727	86.5169	86.5103	65.4206	65.3326	20.8757	16.3854	71.9301	71.8491	87.2283	87.2187
44.8706	44.6605	99.998	99.9895			3.13247	3.12824	86.7335	86.4773	32.2795	32.138	16.6164	12.0621	97.2602	97.131	100	99.976
96.3558	96.2825	99.998	99.9895	100	99.9997	7.04728	6.98091	77.6106	77.5512	71.4624	71.3579	30.0794	22.3521	97.6728	97.5308	100	99.9825
94.9731	94.4144	99.998	99.9895	100	99.9999	37.0017	36.983	96.4755	96.2977	23.615	23.4948	33.1259	27.6025	63.3402	63.242	92.5157	92.4768
94.9148	94.855	99.998	99.9895			3.78105	3.77786	73.6193	73.5589	27.6239	27.4429	24.8732	21.9637	85.4584	85.3914	100	99.73
94.8163	93.373	0.0048352	0.00483479	100	99.9999	58.1443	58.1345	47.8372	47.7722	50.9952	50.837	19.7366	15.6996	92.0707	91.9396	100	99.8192
82.848	82.0636	100	100			59.2378	59.1673	92.5102	92.3586	59.4361	59.086	18.1984	14.9497	85.6589	85.4265	100	99.8193
39.7	39.3222	99.998	99.9895			6.45993	6.4178	92.1757	92.0873	7.32046	7.09996	17.2027	13.5306	100	99.7741	68.9958	67.8389
43.8441	43.6738	100	100			100	99.9954	99.8335	99.7929	2.42642	2.1303	12.3759	9.26147	94.2126	94.1602	10.9646	10.9171
60.3951	60.2503	99.998	99.9895			26.0848	26.0743	88.997	88.8145	8.65677	8.50679	21.6853	17.2184	93.9823	93.9679	99.9999	99.9878
63.2196	63.1227	0.000806181	0.000806113	100	99.9948	62.3629	62.1423	79.9886	79.9363	56.1027	55.9859	21.3294	15.7613	99.9998	99.7356	100	99.0262
55.7739	55.5711	100	100			58.4035	58.3931	78.3618	78.351	7.22122	7.07693	29.8465	24.5211	84.8607	84.4617	100	99.9962
100	99.8971	99.9985	99.9921			11.391	11.3432	83.1648	83.0383	30.3873	30.2571	18.8375	12.8761	85.4309	85.3381	55.0561	54.5531
67.909	67.8259	99.9985	99.9921	100	99.9997	4.73991	4.73829	98.8905	98.5227	20.1501	19.9598	31.2849	27.9475	94.0336	93.9618	100	99.9906
84.0586	83.9545	99.9985	99.9921			15.6932	15.6867	98.5444	98.536	15.1198	14.937	17.2021	12.7607	97.0546	96.8781	100	99.9935
63.3608	62.5293	99.9985	99.9921	100	99.5118	22.2328	22.2314	49.356	49.2161	62.2215	62.0491	33.1336	26.3114	72.6555	72.5905	98.9709	98.96
65.3438	65.1487	99.9985	99.9921			53.7792	53.7633	93.7507	93.7333	22.8526	22.6735	18.1369	15.0798	86.6913	86.618	87.3282	87.3081
97.5407	97.041	99.9985	99.9921			65.9862	65.9622	99.1892	99.1468	29.7177	29.4874	38.7329	30.96	99.9999	99.7796	73.5861	73.5689
80.1559	80.0017	99.9985	99.9921			36.5809	36.0793	97.9802	97.9498	82.0342	81.9055	21.781	15.9872	93.3082	93.2325	99.9998	99.7122
72.9319	72.5073	99.9985	99.9921	100	99.9998	1.35227	1.34172	99.7862	99.6805	29.5292	29.3851	30.1643	24.8031	100	99.9631	99.7736	98.8741
84.6587	84.0396	99.9985	99.9921			41.8511	41.348	100	99.8974	3.63023	3.44577	19.8011	16.5024	100	99.8789	100	99.5377
96.6197	95.9716	99.9985	99.9921	100	99.9993	7.32675	7.29442	86.8915	86.8587	82.0237	81.9645	21.7143	18.1341	99.9786	99.2187	99.9994	99.9621
58.5136	58.1264	2.43125e-05	2.43109e-05			90.5983	90.5849	91.2482	91.1128	64.0847	63.9005	16.9752	12.8433	100	99.9798	99.6031	99.237
76.8267	76.6835	99.9985	99.9921			54.6315	54.5835	98.405	98.4017	76.8687	76.5076	16.4211	12.4888	100	99.9506	100	99.9508
91.7949	91.0658	99.9985	99.9921			9.0886	9.08602	86.9872	86.4013	39.1791	39.0709	10.4412	6.23444	85.9261	85.8237	62.5176	62.5149
89.7252	89.6462	99.9972	88.055			65.1249	64.8469	91.0191	90.8999	4.13813	3.95382	19.5791	15.3761	95.4197	95.1058	99.9968	99.7655
54.9883	54.9187	99.9969	86.879			26.1981	26.1545	95.1249	95.0923	4.27607	4.09734	43.2541	32.4468	100	99.9402	100	99.9557
92.2753	91.3655	99.9969	86.879			18.2432	18.1917	99.8185	99.7848	44.3103	44.1289	31.4644	25.3058	95.211	94.8	100	99.9156
88.7461	87.8651	99.9969	86.8799	100	99.9999	34.7186	34.691	90.235	89.992	29.3036	29.164	12.4985	8.3326	99.9998	99.8262	43.7399	43.7107
85.5859	85.3162	99.9969	86.8795			1.92285	1.91847	89.1258	89.0715	21.4297	21.2335	18.1559	15.6977	91.5082	91.3345	100	99.9945
61.3409	61.0833	99.9969	86.8789			31.4287	31.4127	98.4044	98.2629	4.38027	4.19531	22.2982	18.1666	92.4934	92.1462	100	99.9272
99.5992	99.02	0.00219157	0.00190408			15.0914	15.088	82.3116	82.1563	4.51661	4.29273	55.3141	41.9	89.9374	89.8134	99.9557	99.9293
57.4108	56.7544	99.9969	86.879	100	99.9958	33.6014	33.5268	68.7833	68.6452	29.7272	29.5947	23.4154	20.1483	95.2404	95.0996	97.0944	97.0538
84.5731	84.4532	99.9969	86.8795			12.2829	12.2807	100	99.843	54.4444	54.2993	21.2579	17.5302	99.9992	99.6315	100	99.9842
79.3621	78.4533	100	99.9953	100	99.9973	6.33946	6.31846	37.9693	37.8628	65.4629	65.3207	40.6936	35.6898	80.0086	79.8999	100	99.9678
90.0266	89.9572	99.9969	86.8789			6.90251	6.86072	57.829	57.8154	62.5332	62.4069	17.5178	12.9395	95.887	95.6277	100	99.8985
50.2565	50.1058	0.0242083	0.0210326	100	99.9999	34.6732	34.6159	88.7444	88.692	20.4878	20.3921	7.22677	5.55747	99.9998	99.8426	100	99.8178
78.1235	77.7603	99.9969	86.8788			1.4513	1.44861	90.9131	90.8572	6.86048	6.68221	17.6158	12.8497	63.9151	63.7927	0	0
